# Supplementary material for: RIPK4 function interferes with melanoma cell adhesion and metastasis
Source: Mol Oncol. 2026 Feb 9;20(5):1115–39. doi: 10.1002/1878-0261.70220 (PMC13155153; doi:10.1002/1878-0261.70220)
Supplement: Supplementary file 2 — Table S1. List of upregulated DEGs related to amoeboidal behaviour. [file MOL2-20-1115-s001.xlsx]

## Sheet: Up_regulated
Gene	Base Mean	Estimated Fold Change	log2 Estimated Fold Change	p_value not adjusted	FDR adjusted p_value	Protein names	UniProt_URL
LOXL2	4926.42	1.6	0.68	7.1214e-16	4.20564e-14	Lysyl oxidase like 2	https://www.uniprot.org/uniprot/Q9Y4K0/entry
PLXND1	2127.34	1.64	0.72	5.59851e-14	2.64502e-12	Plexin D1	https://www.uniprot.org/uniprot/Q9Y4D7/entry
SMURF2	4648.65	1.67	0.74	1.02623e-24	1.17088e-22	SMAD specific E3 ubiquitin protein ligase 2	https://www.uniprot.org/uniprot/Q9HAU4/entry
SOX18	113.23	1.71	0.78	0.00148964	0.0129521	SRY-box transcription factor 18	https://www.uniprot.org/uniprot/P35713/entry
KITLG	192.2	1.72	0.79	0.000203061	0.00234555	KIT ligand	https://www.uniprot.org/uniprot/P21583/entry
TNS1	123.48	1.76	0.81	0.000758536	0.00728229	Tensin 1	https://www.uniprot.org/uniprot/Q9HBL0/entry
HAS2	95.55	1.8	0.84	0.00182481	0.0152495	Hyaluronan synthase 2	https://www.uniprot.org/uniprot/Q92819/entry
GLIPR2	61.9	1.86	0.89	0.00366136	0.0273047	GLI pathogenesis related 2	https://www.uniprot.org/uniprot/Q9H4G4/entry
ITGA4	2243.16	1.92	0.94	1.83566e-25	2.19912e-23	Integrin subunit alpha 4	https://www.uniprot.org/uniprot/P13612/entry
PDGFB	89.42	1.97	0.98	0.00026707	0.00296054	Platelet derived growth factor subunit B	https://www.uniprot.org/uniprot/P01127/entry
ANXA3	49.81	2.07	1.05	0.00352156	0.026474	Annexin A3	https://www.uniprot.org/uniprot/P12429/entry
EDNRB	286.86	2.12	1.08	7.36769e-12	2.84726e-10	Endothelin receptor type B	https://www.uniprot.org/uniprot/P24530/entry
RCC2	187	2.13	1.09	0.000737501	0.00710884	Regulator of chromosome condensation 2	https://www.uniprot.org/uniprot/Q9P258/entry
HDAC9	1257	2.34	1.23	9.81955e-42	2.13888e-39	Histone deacetylase 9	https://www.uniprot.org/uniprot/Q9UKV0/entry
GBX2	44.58	2.34	1.23	0.00145226	0.0126663	Gastrulation brain homeobox 2	https://www.uniprot.org/uniprot/P52951/entry
EPB41L4B	363.45	2.39	1.26	3.44292e-18	2.44681e-16	Erythrocyte membrane protein band 4.1 like 4B	https://www.uniprot.org/uniprot/Q9H329/entry
GDNF	66.76	2.48	1.31	0.000161841	0.00192647	Glial cell derived neurotrophic factor	https://www.uniprot.org/uniprot/P39905/entry
CCBE1	423.6	2.52	1.33	1.12387e-18	8.34053e-17	Collagen and calcium binding EGF domains 1	https://www.uniprot.org/uniprot/Q6UXH8/entry
MEF2C	212.76	2.55	1.35	2.15285e-15	1.20172e-13	Myocyte enhancer factor 2C	https://www.uniprot.org/uniprot/Q06413/entry
HAND2	55.44	2.62	1.39	1.65681e-05	0.000251248	Heart and neural crest derivatives expressed 2	https://www.uniprot.org/uniprot/P61296/entry
SERPINF1	56.75	2.8	1.49	0.000153354	0.00184391	Serpin family F member 1	https://www.uniprot.org/uniprot/P36955/entry
CTSH	194.08	3.16	1.66	7.89371e-19	5.93692e-17	Cathepsin H	https://www.uniprot.org/uniprot/P09668/entry
PRR5L	132.67	3.28	1.71	2.16117e-13	9.8766e-12	Proline rich 5 like	https://www.uniprot.org/uniprot/Q6MZQ0/entry
EDNRA	63.1	3.72	1.9	8.58884e-08	1.98146e-06	Endothelin receptor type A	https://www.uniprot.org/uniprot/P25101/entry
EDN1	143.33	3.83	1.94	2.93115e-16	1.79421e-14	Endothelin 1	https://www.uniprot.org/uniprot/P05305/entry
FSTL1	775.39	3.9	1.96	1.21073e-70	5.48823e-68	Follistatin like 1	https://www.uniprot.org/uniprot/Q12841/entry
GLUL	465.81	5.11	2.35	1.59481e-63	5.94402e-61	Glutamate-ammonia ligase	https://www.uniprot.org/uniprot/P15104/entry
JCAD	9.04	6.09	2.61	0.00682887	0.0450389	Junctional cadherin 5 associated	https://www.uniprot.org/uniprot/Q9P266/entry
SOX9	54.41	6.62	2.73	1.47503e-12	6.1848e-11	SRY-box transcription factor 9	https://www.uniprot.org/uniprot/P48436/entry
WNT7A	24.65	10.11	3.34	1.22208e-08	3.24828e-07	Wnt family member 7A	https://www.uniprot.org/uniprot/O00755/entry
PIK3CG	32.58	33.46	5.06	1.5774e-12	6.53238e-11	Phosphatidylinositol-4,5-bisphosphate 3-kinase catalytic subunit gamma	https://www.uniprot.org/uniprot/P48736/entry
VSTM4	3.26	37.41	5.23	0.00311745	0.0239624	V-set and transmembrane domain containing 4	https://www.uniprot.org/uniprot/Q8IW00/entry
RGCC	4.7	53.86	5.75	0.00032753	0.00353042	Regulator of cell cycle	https://www.uniprot.org/uniprot/Q9H4X1/entry
