# Supplementary material for: RIPK4 function interferes with melanoma cell adhesion and metastasis
Source: Mol Oncol. 2026 Feb 9;20(5):1115–39. doi: 10.1002/1878-0261.70220 (PMC13155153; doi:10.1002/1878-0261.70220)
Supplement: Supplementary file 3 — Table S2. List of downregulated DEGs related to amoeboidal behaviour. [file MOL2-20-1115-s005.xlsx]

## Sheet: Down_regulated
Gene	Base Mean	Estimated Fold Change	log2 Estimated Fold Change	p_value not adjusted	FDR adjusted p_value	Protein names	UniProt_URL
ITGB7	88.82	0.01	-7.4	2.47531e-17	1.60914e-15	Integrin subunit beta 7	https://www.uniprot.org/uniprot/P26010/entry
CEACAM1	60.67	0.05	-4.37	1.45923e-18	1.07816e-16	CEA cell adhesion molecule 1	https://www.uniprot.org/uniprot/P13688/entry
FGFBP1	18.77	0.09	-3.46	6.321e-07	1.25909e-05	Fibroblast growth factor binding protein 1	https://www.uniprot.org/uniprot/Q14512/entry
SEMA5A	500.68	0.11	-3.18	6.70001e-83	4.16195e-80	Semaphorin 5A	https://www.uniprot.org/uniprot/Q13591/entry
ENPP2	7.68	0.13	-2.98	0.00397157	0.0292992	Ectonucleotide pyrophosphatase/phosphodiesterase 2	https://www.uniprot.org/uniprot/Q13822/entry
KRT16	10.42	0.16	-2.68	0.00274722	0.0214708	Keratin 16	https://www.uniprot.org/uniprot/P08779/entry
S100P	15.33	0.17	-2.55	0.000646594	0.00633081	S100 calcium binding protein P	https://www.uniprot.org/uniprot/P25815/entry
PTGS2	50.51	0.28	-1.81	2.02196e-05	0.000300109	Prostaglandin-endoperoxide synthase 2	https://www.uniprot.org/uniprot/P35354/entry
MMP9	224.22	0.32	-1.66	1.17298e-15	6.80734e-14	Matrix metallopeptidase 9	https://www.uniprot.org/uniprot/P14780/entry
ARHGDIB	435.59	0.33	-1.61	2.15079e-35	3.71886e-33	Rho GDP dissociation inhibitor beta	https://www.uniprot.org/uniprot/P52566/entry
CCN3	109.86	0.34	-1.56	2.75277e-08	6.83992e-07	Cellular communication network factor 3	https://www.uniprot.org/uniprot/P48745/entry
KLF4	233.84	0.38	-1.39	2.36606e-16	1.45797e-14	KLF transcription factor 4	https://www.uniprot.org/uniprot/O43474/entry
PTPRR	54.93	0.38	-1.41	1.62765e-05	0.000248173	Protein tyrosine phosphatase receptor type R	https://www.uniprot.org/uniprot/Q15256/entry
PTN	49.86	0.38	-1.4	0.000205157	0.00236488	Pleiotrophin	https://www.uniprot.org/uniprot/P21246/entry
CYP1B1	70.82	0.41	-1.29	1.91691e-05	0.000286035	Cytochrome P450 family 1 subfamily B member 1	https://www.uniprot.org/uniprot/Q16678/entry
IRS2	2152.68	0.42	-1.25	9.38862e-44	2.21783e-41	Insulin receptor substrate 2	https://www.uniprot.org/uniprot/Q9Y4H2/entry
WNT5A	1553.48	0.44	-1.19	5.70958e-22	5.32006e-20	Wnt family member 5A	https://www.uniprot.org/uniprot/P41221/entry
ACTA2	122.4	0.45	-1.15	4.83938e-07	9.85025e-06	Actin alpha 2, smooth muscle	https://www.uniprot.org/uniprot/P62736/entry
EGR3	352.72	0.46	-1.11	2.27224e-10	7.51677e-09	Early growth response 3	https://www.uniprot.org/uniprot/Q06889/entry
NR4A1	1344.85	0.47	-1.09	1.16203e-30	1.68014e-28	Nuclear receptor subfamily 4 group A member 1	https://www.uniprot.org/uniprot/P22736/entry
NRP1	2016.43	0.48	-1.07	2.68465e-39	5.42494e-37	Neuropilin 1	https://www.uniprot.org/uniprot/O14786/entry
SEMA3F	247.83	0.5	-0.99	1.49914e-09	4.4345e-08	Semaphorin 3F	https://www.uniprot.org/uniprot/Q13275/entry
PPARG	1557.59	0.51	-0.97	3.98668e-26	4.95293e-24	Peroxisome proliferator activated receptor gamma	https://www.uniprot.org/uniprot/P37231/entry
SEMA6A	72.68	0.51	-0.97	0.000790055	0.00755893	Semaphorin 6A	https://www.uniprot.org/uniprot/Q9H2E6/entry
ATP2B4	2736.38	0.52	-0.94	9.77488e-34	1.57639e-31	Atpase plasma membrane Ca2+ transporting 4	https://www.uniprot.org/uniprot/P23634/entry
ANXA6	2273.48	0.52	-0.94	9.82475e-25	1.12863e-22	Annexin A6	https://www.uniprot.org/uniprot/P08133/entry
PLPP3	288.31	0.52	-0.95	7.72508e-10	2.35573e-08	Phospholipid phosphatase 3	https://www.uniprot.org/uniprot/O14495/entry
KANK1	1105.58	0.53	-0.92	2.05633e-17	1.34198e-15	KN motif and ankyrin repeat domains 1	https://www.uniprot.org/uniprot/Q14678/entry
ID1	691.25	0.53	-0.91	1.81172e-14	9.04352e-13	Inhibitor of DNA binding 1	https://www.uniprot.org/uniprot/P41134/entry
AMOT	524.19	0.53	-0.91	4.65453e-13	2.06523e-11	Angiomotin	https://www.uniprot.org/uniprot/Q4VCS5/entry
STC1	160.19	0.54	-0.88	7.34597e-06	0.000123084	Stanniocalcin 1	https://www.uniprot.org/uniprot/P52823/entry
SEMA3D	130.45	0.54	-0.88	2.25229e-05	0.000331073	Semaphorin 3D	https://www.uniprot.org/uniprot/O95025/entry
SDC4	4586.45	0.55	-0.86	6.53626e-28	8.91269e-26	Syndecan 4	https://www.uniprot.org/uniprot/P31431/entry
ZEB2	406.7	0.56	-0.83	1.24198e-09	3.7131e-08	Zinc finger E-box binding homeobox 2	https://www.uniprot.org/uniprot/O60315/entry
SEMA4D	196.02	0.59	-0.76	0.000206366	0.00237229	Semaphorin 4D	https://www.uniprot.org/uniprot/Q92854/entry
SEMA3B	1257.7	0.6	-0.73	4.5392e-18	3.1988e-16	Semaphorin 3B	https://www.uniprot.org/uniprot/Q13214/entry
SEMA3C	2637.54	0.6	-0.73	8.1071e-16	4.77096e-14	Semaphorin 3C	https://www.uniprot.org/uniprot/Q99985/entry
SRPX2	179.12	0.61	-0.72	0.000215121	0.00245704	Sushi repeat containing protein X-linked 2	https://www.uniprot.org/uniprot/O60687/entry
TGFBR1	658.67	0.63	-0.67	1.55339e-06	2.90775e-05	Transforming growth factor beta receptor 1	https://www.uniprot.org/uniprot/P36897/entry
SPARC	18824.5	0.65	-0.62	6.24542e-19	4.71839e-17	Secreted protein acidic and cysteine rich	https://www.uniprot.org/uniprot/P09486/entry
TGFBR2	2974.11	0.65	-0.63	1.15395e-15	6.72013e-14	Transforming growth factor beta receptor 2	https://www.uniprot.org/uniprot/P37173/entry
EMP2	2060.16	0.68	-0.56	1.1386e-11	4.30103e-10	Epithelial membrane protein 2	https://www.uniprot.org/uniprot/P54851/entry
CDH13	2215.66	0.68	-0.56	1.19078e-08	3.17012e-07	Cadherin 13	https://www.uniprot.org/uniprot/P55290/entry
ITGB4	1255.33	0.68	-0.55	2.71685e-08	6.76067e-07	Integrin subunit beta 4	https://www.uniprot.org/uniprot/P16144/entry
